# Supplementary material for: Mycoplasma tracheobuteonis sp. nov., a Novel Respiratory Mycoplasma Species from the Common Buzzard (Buteo buteo)
Source: Microorganisms. 2026 May 29;14(6):1224. doi: 10.3390/microorganisms14061224 (PMC13304146; doi:10.3390/microorganisms14061224)
Supplement: Supplementary file 1 [file microorganisms-14-01224-s001.zip]

Archive with 1 entries (1 files):
- microorganisms-4313107-supplementary.pdf
